# Supplementary material for: Light-Decomposable Polymeric Micelles with Hypoxia-Enhanced Phototherapeutic Efficacy for Combating Metastatic Breast Cancer
Source: Pharmaceutics. 2022 Jan 21;14(2):253. doi: 10.3390/pharmaceutics14020253 (PMC8877442; doi:10.3390/pharmaceutics14020253)
Supplement: Supplementary file 1 [file pharmaceutics-14-00253-s001.zip]

Archive with 1 entries (1 files):
- pharmaceutics-1492640-supplementary.pdf
